# Supplementary material for: Targeting CDK4/6 in Combination with Phage-Based Anti-HER2 Vaccination Overcomes Immune Evasion and Enhances the Anticancer Response in Breast Cancer
Source: Pharmaceutics. 2026 Jul 18;18(7):881. doi: 10.3390/pharmaceutics18070881 (PMC13414912; doi:10.3390/pharmaceutics18070881)
Supplement: Supplementary file 1 [file pharmaceutics-18-00881-s001.zip]

Archive with 1 entries (1 files):
- pharmaceutics-4389435-supplementary.pdf
